# Supplementary material for: Distribution and relative age of endemism across islands worldwide
Source: Sci Rep. 2019 Aug 12;9:11693. doi: 10.1038/s41598-019-47951-6 (PMC6690940; doi:10.1038/s41598-019-47951-6)
Supplement: Supplementary file 1 — Supplementary Dataset 1 [file 41598_2019_47951_MOESM1_ESM.xlsx]

## Sheet: Appendix S1
Supplementary Dataset S1
ID	NAME	NAME LOCAL	COUNTRY	PE	PE.alt	RPE	p_valuePE	p_valuePE_alt	p_valueRPE	Category of endemism	PEcorrected	PEalt_corrected	RPE_corrected
1	Île Agoume	Île Egumé	Gabon	338.487230089295	331.638071109961	1.02065251120419	1	1	0.676	Super	25.8386087120926	24.5461737621293	1.05265321440677
2	Mason Island		United States of America	1.15066603621173	8.15174815557434	0.141155739143496	0.804	0.977	0.017	Neo	-0.936449212211809	-0.523306479501133	1.7894852230848
3	Madagascar	Madagascar	Madagascar	2298.91828143008	1267.87426527659	1.8132068331938	1	1	0.934	Super	64.0677250489238	43.5478121264287	1.47120422176254
4	Nosy Be	Nossy Bé	Madagascar	91.4735123584285	104.199428422431	0.877869617360939	0.956	1	0.572	Mixed	6.61153717447367	7.32718722061649	0.902329499084014
5	Sainte-Marie	Sainte-Marie	Madagascar	129.54956424534	100.914870070703	1.28375098887384	0.981	1	0.786	Mixed	20.3082401048156	12.5549415352049	1.61754955591549
6	Nosy Mangabe	Nosi Marosi	Madagascar	175.02727175215	142.200246123936	1.23085069486872	0.999	1	0.801	Super	17.0620626913794	12.3897023054813	1.37711643675498
7	Formosa	Formosa	Guinea-Bissau	37.619418469105	43.7441640417358	0.859987138700667	0.967	1	0.692	Mixed	9.45878449871754	7.76540257440908	1.2180674997957
8	Ile Pain de Sucre	Ile Pain de Sucre	Madagascar	19.6674802058066	17.6531830987589	1.11410390385569	0.988	0.988	0.868	Mixed	0.701851872534728	0.453474456518923	1.54772085272997
9	Mauritius	Maurice	Mauritius	141.511090273219	132.944200928973	1.06443973700533	0.988	1	0.683	Mixed	26.4076502864654	19.2251871796265	1.37359652417066
10	Mayotte	Mayotte	Mayotte	57.3483735008536	69.9934198141054	0.819339498672366	0.956	0.998	0.605	Mixed	2.36467356796867	3.28596874954791	0.719627527892347
11	Mahe	Mahé	Seychelles	115.115786365805	105.778660293217	1.08827041339629	0.977	1	0.705	Mixed	16.1191786097502	12.1580523533623	1.32580269777276
12	Praslin	Praslin	Seychelles	61.8350633496277	109.49903863697	0.564708732782888	0.978	1	0.459	Mixed	2.18717742207695	5.0748826926497	0.430980882621146
13	Curieuse	Curieuse	Seychelles	17.1500820531707	25.1426621335764	0.68211082669197	0.993	0.998	0.739	Super	-0.0528083815706141	0.470279000090582	-0.112291600433876
14	Bowen	Bowen Island	Canada	71.8407441344525	18.8401735294815	3.81316785761206	0.994	0.98	0.973	Paleo	15.9257125168487	2.32776309273853	6.84163803719074
15	Bald Island		Australia	112.279773561626	31.7038524913394	3.54151829315689	0.994	0.963	0.982	Paleo	29.3521906020331	5.21844571455753	5.62469980671665
16	Tasmania	Tasmanie	Australia	565.257999928767	281.089747413504	2.01095203624496	1	1	0.948	Super	14.2895862090749	8.54088339316044	1.67308058795394
17	Kangaroo	Kangaroo Island	Australia	352.431026800032	337.246519905831	1.04502494762123	0.999	1	0.595	Super	8.92660910267375	10.805537240513	0.826114324904214
18	Flinders	Flinders	Australia	145.100016365698	93.5068193411321	1.55175865662101	0.95	0.984	0.855	Mixed	3.27986783465945	2.39038935511411	1.37210610800385
19	Bruny	Bruny	Australia	149.024384646245	96.0586130046426	1.55139013551073	0.974	0.994	0.873	Mixed	4.79263391794325	3.29809217002048	1.45315342048597
20	North Stradbroke	North Stradbroke	Australia	239.753063969842	177.306046179682	1.35219903176272	0.994	0.999	0.811	Super	7.23427488283508	6.21935461443427	1.16318739343875
21	French	French	Australia	137.131783169337	92.655790982391	1.48001308623439	0.974	0.998	0.839	Mixed	8.49051969885478	5.43464244883082	1.56229591528719
22	Crusoe Island		Australia	50.9597234352738	55.6245520009538	0.916137238002384	0.981	1	0.747	Mixed	9.3914339180793	7.80103917439932	1.20386960097562
23	Bubaque	Bawak	Guinea-Bissau	7.12066419103973	5.94309882722695	1.19813995998486	0.955	0.956	0.878	Mixed	0.0560760878460395	-0.262244611674343	-0.213831229888815
24	Isla Saltés		Spain	78.1707178570276	22.3002038537101	3.50538131264761	0.982	0.849	0.984	Paleo	2.73951516899667	0.168817338422469	16.2276884270085
25	Saint Michaels Mount		U.K. of Great Britain and Northern Ireland	6.43431419497661	30.2424438291191	0.212757746408751	0.926	0.998	0.05	Neo	-0.127678271811486	2.50588078401203	-0.0509514549239919
26	The Sisters	The Sisters	Australia	142.278597754799	111.734035673642	1.2733684673341	0.97	0.999	0.772	Mixed	3.29101378720311	3.12051009376321	1.054639686563
27	Pelone Island	Mustang Island	United States of America	13.9698784073372	41.6796791423652	0.335172407628674	0.594	0.962	0.04	Neo	0.96083526757931	3.96125366766348	0.242558378783667
28	Sri Lanka	Ceylan	Sri Lanka	1119.68778838149	532.061985934777	2.10443109633986	1	1	0.97	Paleo	75.5027690463493	35.590499771568	2.12143042471873
29	Russøya	Russøyane	Svalbard and Jan Mayen Islands	71.6493274112501	18.3759650527234	3.89907834531015	0.996	0.974	0.984	Paleo	1.67151455716851	-0.203442275781469	-8.21616132019676
30	Steep Head	Steep Head	Australia	4.11346953335502	21.67057289825	0.189818218127828	0.718	0.969	0.016	Neo	-0.247712859076041	2.15583709144199	-0.114903329226213
31	East Middle Intercourse Island	East Intercourse Island	Australia	9.94615036088112	6.28516897354463	1.58247938961485	0.968	0.953	0.889	Mixed	2.3006168422402	0.441273070317545	5.21358994462239
32	Hermite	Hermit Island	Australia	12.6118121792392	7.03585470983675	1.79250605638669	0.98	0.95	0.898	Mixed	0.0913160175423855	-0.420703051494151	-0.217055752788271
33	Croker	Croker	Australia	171.986818701613	124.429220380834	1.38220602986358	0.99	1	0.825	Super	20.116272490441	12.3750587927697	1.6255496500909
34	Moa	Moa Island (Banks Island)	Australia	128.288441845712	108.86724453063	1.1783933946231	0.957	0.999	0.732	Mixed	7.0757986386195	6.03377995167773	1.17269749564732
35	Henning	Henning Island	Australia	8.41309935770044	3.24675466400675	2.59123347106184	0.968	0.827	0.961	Paleo	-0.272003899538894	-0.732678523509494	0.371245902276498
36	Fraser	Fraser	Australia	372.15169676386	148.363951923979	2.50837007196026	1	1	0.975	Paleo	12.764328704455	5.39176033257217	2.36737687084204
37	Moreton	Moreton Island	Australia	163.844769942178	96.2762146449482	1.70181981651868	0.979	0.975	0.903	Mixed	5.96040381503928	3.60956243664551	1.6512815388722
38	Ouen	Uen	New Caledonia	9.8830483697146	19.4470905938792	0.508201898993836	0.96	0.986	0.577	Mixed	0.119604900123047	0.966058994766884	0.12380703535803
39	Nenema	Yandé	New Caledonia	27.9884464934865	16.2468182910583	1.72270323900221	0.979	0.971	0.884	Mixed	2.17068182494832	0.642518354263842	3.37839660228127
40	Rossel	Rova	Papua New Guinea	57.9748110650914	52.0768188810778	1.11325561566044	0.951	0.996	0.753	Mixed	13.5998138139803	8.67740073827464	1.56726815139396
41	Moresby	Basilaki	Papua New Guinea	24.8986039444098	29.5252961789251	0.843297347248364	0.982	0.999	0.772	Mixed	1.8206478345091	1.98494388379114	0.917228869479053
42	Rogea Island	Rogeia Island	Papua New Guinea	20.7591479236223	14.8435060660542	1.39853400074371	0.98	0.969	0.877	Mixed	2.19962169403532	0.89746040574614	2.45094009713618
43	Viti Levu	Viti Levu	Fiji	95.4861322050249	110.396413246944	0.8649387185382	0.95	1	0.566	Mixed	9.78842332995672	10.1382208407575	0.965497150210564
44	Java	Pulau Merak	Indonesia	587.074247688744	389.304394435959	1.50800827342142	1	1	0.871	Super	57.9058647944854	34.8811321025785	1.66009132456469
45	Seram	Ceram	Indonesia	255.064838393886	210.315326965052	1.21277342015245	0.996	1	0.753	Super	25.180017781206	18.7222574030125	1.34492423852449
46	Mangoli	Pulau Mangole	Indonesia	19.8415396319517	62.0010013569708	0.320019664161777	0.775	0.995	0.039	Neo	4.66916608626287	11.6852562663456	0.399577551389303
47	New Caledonia (Grand Terre)	Nouvelle-Calédonie	New Caledonia	463.796095057853	476.496819564184	0.973345625857591	1	1	0.58	Super	12.2318288644261	15.8437860533186	0.772026889486056
48	Goodenough	Dawila	Papua New Guinea	88.4175220652089	60.7518540243298	1.45538804510887	0.954	0.982	0.845	Mixed	22.7050545997237	10.8412297179465	2.09432464678227
49			Papua New Guinea	6.81407543484895	26.8459811500992	0.253821061586485	0.971	1	0.167	Mixed	-0.461011258076943	1.06416534460706	-0.433213936549656
50	Mbava	Nakaza	Solomon islands	3.92567216582127	5.42942377806276	0.723036610566798	0.957	0.964	0.757	Mixed	-0.689481996187312	-0.582536084593011	1.18358675869671
51	Guadalcanal	Guadalcanal	Solomon islands	71.9602646786007	40.8327789491378	1.76231612274629	0.974	0.984	0.902	Mixed	5.92889554564928	2.64711882001606	2.2397542191224
52	Santa Isabel (Ysabel)	Solomon Islands	Solomon islands	83.3447839702603	62.1800042027979	1.34037919486841	0.977	0.996	0.83	Mixed	11.5336026825041	6.8008100503808	1.6959160154544
53	Siberut	Pulau Siberut	Indonesia	19.4041900387069	17.0676171191719	1.13690094541144	0.959	0.956	0.82	Mixed	0.546257368768141	0.319735394209377	1.70846699696446
54	Misool	Pulau Misool	Indonesia	27.1790190504953	33.8787808325515	0.802243126304624	0.96	0.995	0.684	Mixed	5.52436204841343	5.07000595076147	1.0896164821234
55	Waigeo	Waigen	Indonesia	39.0470908237513	56.5658501051973	0.690294422361447	0.962	0.999	0.564	Mixed	11.4615567867069	11.5910625311888	0.988827103284668
56	Santa Catalina	Santa Catalina Island	United States of America	136.520104832432	70.6163804442118	1.93326398172284	0.984	0.991	0.933	Mixed	2.9180246492177	1.50754931563248	1.93560808854433
57	Sulawesi	Pulau Iringit	Indonesia	445.69773383287	318.385224666714	1.39986940128716	1	1	0.828	Super	22.2958861574001	16.8527033281029	1.32298573844947
58	Morotai	Morotaï	Indonesia	154.345321526152	45.4942852258889	3.39263098122751	0.998	0.979	0.99	Paleo	17.2778070245565	3.75743510242728	4.5982981884092
59	Sumatra	Sumatra	Indonesia	1135.99172529745	621.097415957103	1.82900732817717	1	1	0.946	Super	80.5093976636385	43.336419017833	1.85777688808364
60	Rau	Raoe	Indonesia	11.2553150998835	15.8523693798333	0.710008379832612	0.955	0.98	0.707	Mixed	-0.645368292321322	-0.395581394880556	1.63144248105042
61			United States of America	125.50612511766	66.1495151743661	1.89730982588207	0.966	0.99	0.902	Mixed	3.4694591305327	1.76877248780836	1.96150672539667
62	Dayang bunting	Dayang	Malaysia	21.6780906599841	35.2150835532522	0.615591061347407	0.979	0.998	0.628	Mixed	3.34471577770788	4.49888721571499	0.743454018145756
63	Dauphin	Dauphin Island	United States of America	101.890820912321	90.9245741316424	1.12060817315241	0.952	0.996	0.694	Mixed	5.65100443086099	5.03917939978407	1.12141362363546
64	Ko Pring	Ko Lanta Noi	Thailand	28.9484200425065	40.2675732883448	0.718901529903851	0.968	0.999	0.645	Mixed	4.6208294046641	5.1377956588091	0.899379755740455
65	Negros	Négros	Philippines	59.1665881252732	37.8377956733028	1.5636901429493	0.951	0.968	0.867	Mixed	17.3453504679331	7.23915307784559	2.39604692446913
66	Panay	Juraojurao Islet	Philippines	493.083629871573	290.901911945591	1.6950168067778	1	1	0.9	Super	38.9097872185116	21.7625760729086	1.78792193939526
67	Phuket	Junkseylon	Thailand	107.904143576183	56.1060703556704	1.9232169156056	0.998	1	0.898	Super	26.1225254350855	9.41123714324973	2.77567391379805
68	Hainan	Hai Nan	China	821.121310928298	473.637337020167	1.73364987670585	1	1	0.927	Super	28.4309199160028	18.9225594400438	1.50248807546813
69	Luzon	Luçon	Philippines	274.163063916352	248.523387557743	1.10316806241285	0.989	1	0.619	Mixed	16.202711714317	15.017117737876	1.07894950263663
70	Taiwan	Formose	Taiwan	1356.14101947028	665.521018429234	2.03771328315227	1	1	0.984	Paleo	33.6093004164865	20.6100522333514	1.63072368938976
71	Orchid	Kotosho	Taiwan	202.527972186974	124.138042604929	1.63147386519959	0.996	1	0.882	Super	5.28476052949415	3.67850218905314	1.4366609717458
72	Robinson Crusoe	Juan Fernandez	Chile	100.291376329961	57.0485001628422	1.75800198153647	0.999	1	0.897	Super	25.4730413854946	9.98824680764119	2.55030155702673
73	Gorgona	Gorona	Colombia	107.706754862474	190.009758823061	0.566848542567604	0.972	1	0.292	Mixed	5.05569510679803	10.2634036464319	0.492594394702159
74	Isla Cascajal		Colombia	27.1956564177622	40.333522956736	0.674269303153454	0.969	0.999	0.618	Mixed	3.34130220527173	4.29552547216576	0.777856452469616
75	Islote de Enmedio		Colombia	28.7826836998898	40.1806944900191	0.716331165133032	0.971	0.999	0.661	Mixed	4.75474894027144	5.26277810185129	0.903467493451578
76	Coiba	Coïba	Panama	289.568232956432	287.164683218039	1.00836993501937	1	1	0.635	Super	14.6461127075608	15.514598299094	0.944021393606828
77	Columbus	Bocas	Panama	99.6642190741608	209.855032352715	0.474919366749565	0.956	1	0.09	Mixed	7.12446924784647	15.5102686278562	0.459338868899475
78	Brava	Palenquito	Panama	1.25973591764583	7.72282172185467	0.163118606516699	0.812	0.973	0.034	Neo	NA	NA	NA
79	Pedro Gonzalez	Pedro Gonzales	Panama	23.8085227254251	21.2609175863016	1.11982573794298	0.962	0.976	0.808	Mixed	3.62283069059323	2.24070106557107	1.61682910150708
80	Cayo de Agua	Isla Cayo de Agua	Panama	21.175339705982	22.4721965796467	0.942290604789421	0.978	0.986	0.799	Mixed	2.26376961863304	1.87264363623213	1.20886300779997
81	Montuosa Island	Isla Montuosa	Panama	2.13931351410592	9.89350387320274	0.216234161478463	0.769	0.953	0.047	Neo	-0.757647053450412	0.000211943569251014	-3574.75839501927
82	Isla Chepillo		Panama	1.16633937780341	8.90745024845507	0.130939757761285	0.707	0.966	0.006	Neo	NA	NA	NA
83	Chiloe	Chiloé	Chile	120.070046934242	87.2933591899656	1.37547744809487	0.991	1	0.813	Super	15.1609325328511	9.06390806029597	1.67267059992178
84	Navarino	Isla Navarino	Chile	16.6365069150569	13.3210336938703	1.24889008596324	0.973	0.973	0.852	Mixed	1.56419621047223	0.702841221288916	2.22553282746237
85	Capitan Aracena	Capitaine Aracena	Chile	38.0070275144725	17.1373473168667	2.21778941698087	0.989	0.978	0.919	Mixed	4.15274121220522	0.986661428111617	4.20888168310502
86	Gordon	Gordon	Chile	45.5633953120141	19.3520586771683	2.35444693880399	0.993	0.987	0.945	Mixed	7.33280910728088	1.81819704794706	4.03301122700668
87	Maranhão	São Luiz do Maranhão	Brazil	234.208790632242	258.67736858483	0.905408895697175	0.999	1	0.55	Super	9.70543678866416	12.0957693771716	0.802382757642626
88	Santa Catharina	Santa Catarina	Brazil	752.143149628675	747.953104485825	1.00560201584527	1	1	0.53	Super	32.0029849984857	35.7047415584418	0.896323110086176
89	São Francisco do Sul	Remédio	Brazil	114.121925754085	187.286822572715	0.60934306101422	0.968	1	0.319	Mixed	19.1814030832355	25.5846600360458	0.749722804845214
90	Comprida	Ilha do Namau	Brazil	129.440788312323	122.46807497255	1.05693494685318	0.979	1	0.7	Mixed	13.6938214758368	11.4006029855437	1.20114887723053
91	Marambaya	Marambaia	Brazil	165.404256639669	124.310017186396	1.33057866440204	1	1	0.795	Super	28.1152318418055	16.5832576974439	1.69539859747456
92	Mel	Palmas	Brazil	117.264254121499	124.914371229273	0.938757109910657	0.98	1	0.683	Mixed	29.6251925905327	22.8655058104598	1.29562813244134
93	Ilha do Algodoal	Maranduba	Brazil	13.9279153384783	15.1977278748602	0.916447211922884	0.974	0.985	0.834	Mixed	1.14671913479513	0.942740938126451	1.21636717831948
94	Dominica	Dominique	Dominica	162.889023188416	227.823996454922	0.714977463845189	0.976	1	0.328	Mixed	5.44480367455541	9.33250929019855	0.583423332915811
95	Grenada	Grenade	Grenada	67.5963676340073	67.4747314315277	1.001802692651	0.955	1	0.708	Mixed	16.8610468427394	12.006580910564	1.40431709646034
96	St. Lucia	Sainte-Lucie	Saint Lucia	46.5825354645248	57.1268723466709	0.815422471964534	0.951	0.998	0.604	Mixed	3.70317858049098	4.29025869379273	0.863159740425176
97	Trinidad	Trinidad	Trinidad and Tobago	688.51578610507	684.837293456918	1.0053713381022	1	1	0.616	Super	50.7868821024171	49.6745019825413	1.02239338242921
98	St. Vincent	Saint-Vincent	Saint Vincent and the Grenadines	24.8650410741518	35.8372659079958	0.693831977528289	0.953	0.995	0.592	Mixed	6.86309715738708	6.92155998556717	0.991553518527328
99	Bequia	Bequia	Saint Vincent and the Grenadines	5.06932134769379	8.55812772151138	0.592339996860731	0.959	0.973	0.688	Mixed	-0.720023573253226	-0.499542434998254	1.4413661839474
100	Ilha Furtada		Brazil	1.83381308002937	10.4454899751224	0.17556027380208	0.725	0.961	0.019	Neo	-0.792255786524102	0.0560165501980174	-14.1432448753715
101	Itapirica	Ilha da Cal	Brazil	158.927423536872	152.749276960356	1.04044632288583	0.998	1	0.724	Super	29.5791030029682	22.1220538257654	1.33708665732101
102	Arare	Maré	Brazil	39.1930506163197	41.1893844100849	0.951532808213652	0.989	1	0.797	Mixed	6.16777594999983	4.9983179819628	1.23397030206105
103	Isla de la Juventud (Pinos)	Isle of Pines	Cuba	210.290234129224	157.503497145837	1.33514644398346	0.999	1	0.804	Super	32.0154910912094	19.4187853041186	1.64868659855975
104	Cozumel	Cozumel	Mexico	98.0179682804997	72.4968510679518	1.35203069976966	0.963	0.997	0.83	Mixed	3.44034698230065	2.6452511897584	1.3005747792953
105	La Partida	Isla La Partida	Mexico	15.619214469968	21.6657789316149	0.720916359354904	0.967	0.992	0.698	Mixed	1.65053967747428	1.98024872198258	0.833501195658794
106	Ilha do Igarapé	Ilha Itaitis	Brazil	141.874909966341	239.307019210964	0.592857286151181	0.985	1	0.285	Mixed	27.6358915497273	36.5696331797455	0.755706009242491
107	Ilha da Cruzinho	Ilha da Cruzinho	Brazil	268.384978653257	214.898772734694	1.24889023440164	0.999	1	0.779	Super	29.4402445765897	20.7454848808946	1.41911576160374
108	Isla Iglesias		Mexico	4.66014301919133	7.4303970339261	0.627172814307742	0.954	0.975	0.694	Mixed	-0.742622315463256	-0.565489260314739	1.3132385839652
109	Socotra	Suquá¹­ra - Ø³Ù‚Ø·Ø±Ù‰	Yemen	100.600796263661	67.8099967313976	1.48356881157436	0.975	0.996	0.855	Mixed	4.58024839647096	2.97846170622759	1.53778992252754
110	Fiesta Key	Long Key	United States of America	20.8832408305241	11.1588775285012	1.87144636879342	0.985	0.972	0.918	Mixed	2.21874821880694	0.426450610029623	5.20282575900833
111	Jamaica	Jamaïque	Jamaica	541.688790140354	558.023516913667	0.970727529793624	1	1	0.514	Super	18.4025895210576	22.4602835125932	0.819339146397662
112	Puerto Rico	Porto-Rico	Puerto Rico	380.561815390245	410.634891659916	0.926764439942972	1	1	0.471	Super	10.1600169244211	13.8231109170944	0.735002199241326
113	Tortuga	Tortue	Haiti	15.8524179791755	2.9810761320129	5.31768303698825	0.983	0.836	0.985	Paleo	1.35109522274823	-0.629939692517663	-2.14480090522371
114	Cayo Real		Puerto Rico	15.8957471079108	2.68724227837816	5.91526385090385	0.984	0.872	0.986	Paleo	0.257342807184499	-0.793380157999158	-0.324362544979064
115	Okak	Okak	Canada	35.7333592028117	8.58422467593599	4.16267753370696	0.994	0.971	0.969	Paleo	NA	NA	NA
116	El Aji	El Aji	Colombia	115.079413167102	90.0225931844898	1.27833923792066	0.994	1	0.82	Super	5.57914396496333	4.40468598747149	1.26663829858301
117	Hinchinbrook	Hinchinbrook	Australia	129.866888051318	146.107570705702	0.8888443454645	0.975	1	0.543	Mixed	9.51508213998426	10.4357849303842	0.911774457164287
118	Carás	Carás	Brazil	57.3291359731737	36.3575803307923	1.57681384326393	0.991	0.996	0.895	Super	15.9506510813039	6.63527475771051	2.40391719465248
119	Pleasure	Pleasure	United States of America	9.63411086847583	11.9245130732704	0.807924886264021	0.982	0.981	0.798	Mixed	-0.237948369342914	-0.0831340266709684	2.86222596055255
120	Gorb	Iturup	Japan / Russian Federation	65.6192910834361	20.0697803107052	3.2695570189393	0.986	0.954	0.964	Paleo	12.4127445501932	2.1812719823871	5.69059917810392
121	Kunashir	Kunashiri	Japan / Russian Federation	32.8652798545533	11.5906966799049	2.83548787119352	0.95	0.67	0.958	Paleo	9.81936248086804	1.6417410451286	5.9810665695447
122	Shikotan	Shpanberga	Japan / Russian Federation	35.4491231338748	13.2106000319821	2.68338478555513	0.953	0.831	0.953	Paleo	6.69820364889851	1.1929073564642	5.61502417819949
123	Timor	Timor	Indonesia / Timor-Leste	200.431109725664	213.032414112004	0.94084794823893	0.972	1	0.507	Mixed	9.89306262068665	11.3058066878084	0.875042612514758
124	Singapore	Singapour	Singapore	302.107006383971	224.355321570618	1.34655600887488	1	1	0.804	Super	40.2374523020161	25.1438558902868	1.60028964839717
125	New Guinea	Nouvelle-Guinee	Indonesia / Papua New Guinea	1604.29918930305	814.825020989783	1.96888797959871	1	1	0.983	Paleo	56.150123398258	33.1140267822547	1.69565978089828
126	Sebatik	Sebatik	Malaysia	8.08714924389766	11.6339518156863	0.69513346556873	0.956	0.983	0.74	Mixed	-0.553350243044976	-0.319676056903041	1.73097181066898
127	Borneo	Bornéo	Brunei / Indonesia / Malaysia	1967.112945849	1135.85799147453	1.73183000041701	1	1	0.943	Super	67.8837903391362	45.9375160627324	1.477741858015
128	Tierra del Fuego	Terre de Feu	Argentina/Chile	193.233162827014	88.0552062226182	2.19445471899172	0.999	0.999	0.938	Super	6.8493281270175	3.07449291296194	2.2277911580609
129	Cuba	PenÃ­nsula AncÃ³n	Cuba	973.358125372117	870.4192407217	1.11826356752531	1	1	0.637	Super	33.1202573960817	34.9972154151119	0.946368361117673
130	Angel de la Guarda		Mexico	25.9187112627761	30.2175509345658	0.857736992614043	0.962	0.993	0.715	Mixed	2.21878175852725	2.27649268421847	0.974649193431945
131	South Island	Ile de Jade	New Zealand	182.883215382687	145.265716152395	1.25895648489302	0.979	1	0.733	Mixed	4.13427497033006	4.0724547623043	1.01518008465017
132	North Island	Ile de Feu	New Zealand	210.927927813689	128.347593638141	1.64341162802297	0.992	1	0.897	Super	5.36678023011377	3.7362181915301	1.43642045378402
133	Hispaniola	Hispaniola	Dominican Republic	416.594660026663	539.141759199737	0.772699671131069	1	1	0.275	Super	12.3333615806036	19.803336432004	0.622792104903683
134			Australia	16.46180766099	18.5511487885227	0.887374029967063	0.956	0.974	0.764	Mixed	3.86730443590757	2.89583456277419	1.33547146844008
135			Colombia	77.926843381632	35.3835919427482	2.20234405562104	0.998	0.999	0.928	Super	8.51092784838429	2.78620756913884	3.05466396066638
136	Kuro	Ðhira-se	Japan	1.51892304854136	8.86939192165307	0.171254474033691	0.874	0.975	0.05	Neo	-0.774726308135517	0.101015122177394	-7.66940920761357
137	Bioko	Fernando Poo	Equatorial Guinea	461.842860960183	411.493385828792	1.12235792084478	1	1	0.686	Super	18.2557664144299	18.4224615468246	0.990951527733087
138	Inyak	Inhaca	Mozambique	50.5746314169074	57.998879633402	0.871993247741652	0.958	0.997	0.659	Mixed	1.97825385139024	2.56152570007815	0.772295140872441
139	Sao Tome	Sao-Tomé	Sao Tome and Principe	196.32508358833	174.897165296526	1.12251724180591	1	1	0.745	Super	12.0736849387458	10.7946814722352	1.11848459538156
140	Principe	Principe	Sao Tome and Principe	214.963383204152	84.6473337789339	2.5395174733507	1	1	0.939	Super	14.2890179803331	5.00212741574984	2.85658816593562
141	Unguja	Zanzibar	United Republic of Tanzania	72.0633693956503	114.545338246221	0.629125292211772	0.951	1	0.408	Mixed	9.7188085002086	13.2506576753336	0.733458575290223
142	Honshu	Honshu	Japan	778.903697119522	493.364159149497	1.5787601970566	1	1	0.877	Super	20.8569803426447	16.2215048815479	1.28576112357921
