# Supplementary material for: Distribution and relative age of endemism across islands worldwide
Source: Sci Rep. 2019 Aug 12;9:11693. doi: 10.1038/s41598-019-47951-6 (PMC6690940; doi:10.1038/s41598-019-47951-6)
Supplement: Supplementary file 2 — Supplementary Dataset 2 [file 41598_2019_47951_MOESM2_ESM.xlsx]

## Sheet: Appendix S2
Spplementary Dataset S2
ID	NAME	NAME_LOCAL	COUNTRY	PE	PE-alt	RPE	p_valuePE	p_valuePE_alt	p_valueRPE	Category of endemism	PE_corrected	PEalt_corrected	RPE_corrected
143	Anjouan	Anjouan	Comoros	7.390195189	34.32883135	0.215276632	0.912	0.997	0.039	Neo	-0.29275796170027	4.59655619305273	-0.0636907174424947
3	Madagascar	Madagascar	Madagascar	262.0657988	161.8384523	1.6193049	0.999	1	0.859	Super	5.13932068299007	44.0871841301321	0.116571760805143
6	Nosy Mangabe	Nosi Marosi	Madagascar	30.19888246	34.56525581	0.87367739	0.973	0.998	0.941	Mixed	0.64419558475512	9.59370694724874	0.0671477238461887
10	Mayotte	Mayotte	Mayotte	7.44762759	34.47659664	0.216019802	0.937	0.998	0.035	Neo	-0.719387084520469	2.20436146510655	-0.326347151276162
12	Praslin	Praslin	Seychelles	9.70405255	21.43187715	0.452785936	0.956	0.993	0.613	Mixed	-0.663973940818048	3.09336765158872	-0.214644366788099
144	La Digue	La Digue	Seychelles	19.89329569	17.18510281	1.157589565	0.993	0.995	0.967	Paleo	0.0982731680517174	0.159926612311944	0.614489149936041
16	Tasmania	Tasmanie	Australia	265.7821672	111.666227	2.380148183	1	1	0.997	Paleo	5.04502092709812	10.1293642890544	0.498058988020569
26	The Sisters	The Sisters	Australia	83.85897876	60.5098848	1.385872392	0.951	1	0.885	Mixed	1.04756605530852	3.66638375413951	0.285721878983827
145	D'Urville	D'Urville	New Zealand	0.311587367	0.552642171	0.563813953	0.972	0.972	0.667	Mixed	-0.976381208555298	2.40227762918761	-0.406439787263676
28	Sri Lanka	Ceylan	Sri Lanka	191.4710472	164.1435908	1.166485065	1	1	0.96	Paleo	6.96749422925042	38.3031282511234	0.181904051898061
146	Tawhiti Rahi	Rauhomaumau Island	New Zealand	0.221154846	0.360547299	0.613386499	0.969	0.969	0.846	Mixed	-0.976207945159091	2.53622889269839	-0.384905300925134
147	Tagula	Tagula Island	Papua New Guinea	41.82984755	6.123393471	6.831154612	0.991	0.916	0.993	Paleo	-0.967384437433523	1.81562261302641	-0.532811406122012
148	Saint Aignan	Misima	Papua New Guinea	0.145337687	0.248245681	0.585459077	0.974	0.974	0.673	Mixed	3.16759984935151	4.32613797605764	0.732200375226615
43	Viti Levu	Viti Levu	Fiji	5.261106269	17.85595722	0.294641514	0.989	0.998	0.204	Mixed	-0.986707919632801	0.0716561597258067	-13.7700362872983
45	Seram	Ceram	Indonesia	96.03202493	70.65249407	1.359216348	0.991	1	0.961	Paleo	-0.696124234280774	8.28201018061042	-0.0840525692555315
47	New Caledonia (Grand Terre)	Nouvelle-Cal?onie	New Caledonia	56.19940038	100.4153781	0.55966926	0.996	1	0.712	Super	4.21016828004467	18.4062021529134	0.22873639249791
149	Lifou	Lifou	New Caledonia	5.90666274	17.7436556	0.332888717	0.982	0.999	0.381	Mixed	0.323400151310358	14.4332648964461	0.0224065832388338
150	Ile des Pins	Ile des Pins	New Caledonia	20.74656338	26.2549361	0.790196682	0.976	1	0.924	Mixed	-0.795445099410722	0.953266266775376	-0.834441673994699
48	Goodenough	Dawila	Papua New Guinea	59.1093986	29.08020837	2.032633255	0.996	1	0.992	Paleo	-0.00227850324949217	3.4601629357846	-0.00065849594131194
151	Bougainville	Bougainville Island	Papua New Guinea	94.99613708	37.83677925	2.510682436	0.991	1	0.988	Paleo	4.99688117335849	11.1599684093476	0.447750476531198
152	New-Britain	Nouvelle-Bretagne	Papua New Guinea	48.5592605	74.44710662	0.652265249	0.997	1	0.872	Super	3.11755324800313	6.27422962461667	0.496882236469565
153	Kairiru	Kairiru Island	Papua New Guinea	0.178660958	0.369413216	0.483634452	0.968	0.968	0.613	Mixed	1.41434711153077	8.04029237630595	0.175907422931376
52	Santa Isabel (Ysabel)	Solomon Islands	Solomon islands	41.89415987	6.342086095	6.605738119	0.995	0.973	0.994	Paleo	-0.98280919290717	2.24983494938078	-0.436836130213759
154	Espiritu Santo	Santo	Vanuatu	0.443911166	0.89250233	0.497378159	0.971	0.971	0.677	Mixed	1.91558596410292	5.73114803670214	0.334241229128186
155	Yapen	Yapen	Indonesia	20.19113186	17.7466109	1.137745791	0.984	0.998	0.969	Paleo	-0.974451081888154	4.17047207647333	-0.233654863051421
55	Waigeo	Waigen	Indonesia	82.84734031	34.31996543	2.413969224	0.997	1	0.993	Paleo	1.18950534074455	8.45823937532943	0.140632735485596
57	Sulawesi	Pulau Iringit	Indonesia	186.0768456	122.0304842	1.524839034	0.995	1	0.836	Super	8.41638593210198	7.52247755337088	1.11883164454649
59	Sumatra	Sumatra	Indonesia	330.5041765	193.8562346	1.704893202	1	1	0.954	Paleo	5.50230752651372	17.2583695905627	0.318819660086694
156	New-Ireland	Nouvelle-Irlande	Papua New Guinea	76.68421528	40.45222482	1.895673615	0.951	0.992	0.9	Mixed	13.1987485045057	43.7189869682667	0.301899687522175
66	Panay	Juraojurao Islet	Philippines	157.3909278	138.432431	1.136951267	1	1	0.965	Paleo	4.9215613495213	7.70294055114047	0.638919814692407
69	Luzon	Luzon	Philippines	234.7374894	151.4564633	1.549867759	1	1	0.925	Super	6.31416181434133	21.0448726291968	0.300033263474416
70	Taiwan	Formose	Taiwan	391.1444962	257.7676763	1.517430354	1	1	0.696	Super	8.24029191295352	14.7814432215197	0.557475463624336
157	Upolu	Upolu Island	Samoa	0.389683934	0.741781738	0.525335034	0.966	0.966	0.688	Mixed	7.56527688024357	21.4333540631128	0.352967475737432
72	Robinson Crusoe	Juan Fernandez	Chile	0.117266305	0.236424458	0.495999045	0.97	0.97	0.661	Mixed	-0.97127056658592	4.99383648630215	-0.194493866439173
158	Madeira	Madeira	Portugal	145.6541341	58.76920973	2.478408928	1	1	0.973	Paleo	-0.988223025773183	9.61256784273437	-0.102805310915972
109	Socotra	Socotra	Yemen	17.48930702	23.48285932	0.744769058	0.954	0.995	0.931	Mixed	3.81857572489517	1.66762362887183	2.28983066609489
111	Jamaica	Jama?ue	Jamaica	88.44162655	104.1136477	0.849471981	0.97	1	0.926	Mixed	-0.364704792963833	3.69664397009605	-0.0986583495500533
112	Puerto Rico	Porto-Rico	Puerto Rico	207.2064315	95.64078613	2.166506989	1	1	0.975	Paleo	1.41565826943445	20.5065222671102	0.0690345369631489
159	Cyprus	Chypre	Cyprus	252.1385755	51.6882972	4.878059235	1	1	0.993	Paleo	3.96764940292219	12.8487376544934	0.308796825774916
125	New Guinea	Nouvelle-Guinee	Indonesia / Papua New Guinea	499.6828577	307.3370193	1.625846632	1	1	0.863	Super	6.22116736581609	3.58957456960666	1.73312108306411
127	Borneo	Born?	Brunei / Indonesia / Malaysia	604.2388036	325.2550379	1.857738492	1	1	0.964	Paleo	12.5995009621558	34.5099993154781	0.365097108434446
129	Cuba	Peninsula Anciana	Cuba	223.7190397	127.0409095	1.760999985	1	1	0.98	Paleo	15.2623877548574	47.5942486146604	0.320677144804345
131	South Island	Ile de Jade	New Zealand	133.3879627	77.4822056	1.721530274	0.999	1	0.971	Paleo	5.02522462765212	31.4326301170139	0.159872864884191
133	Hispaniola	Hispaniola	Dominican Republic	165.5178738	72.67392318	2.27754147	1	1	0.958	Paleo	3.20103259581285	16.7228522129312	0.191416664756362
160	Shikoku	Shikoku	Japan	181.4319151	117.4172519	1.545189588	1	1	0.98	Paleo	3.05025684908362	6.87285608604416	0.44381212277635
142	Honshu	Honshu	Japan	215.8744378	193.9685362	1.112935335	1	1	0.947	Super	4.02893332447237	17.0934675628631	0.235700176670153
161	Hokkaido	Hokka?o	Japan	11.08828069	69.04480775	0.160595431	0.943	1	0.02	Neo	-0.728675860459336	1.81046247351683	-0.402480510432166
