# Supplementary material for: Distribution and relative age of endemism across islands worldwide
Source: Sci Rep. 2019 Aug 12;9:11693. doi: 10.1038/s41598-019-47951-6 (PMC6690940; doi:10.1038/s41598-019-47951-6)
Supplement: Supplementary file 3 — Supplementary Dataset 3 [file 41598_2019_47951_MOESM3_ESM.xlsx]

## Sheet: Appendix S3
Supplementary Dataset S3
ID	Change in the category of endemism
1	No longer a key area of endemism
2	No longer a key area of endemism
3	No change
4	No longer a key area of endemism
5	No longer a key area of endemism
6	Super to mixed
7	No longer a key area of endemism
8	No longer a key area of endemism
9	No longer a key area of endemism
10	Mixed to Neo
11	No longer a key area of endemism
12	No change
13	No longer a key area of endemism
14	No longer a key area of endemism
15	No longer a key area of endemism
16	Mixed to Paleo
17	No longer a key area of endemism
18	No longer a key area of endemism
19	No longer a key area of endemism
20	No longer a key area of endemism
21	No longer a key area of endemism
22	No longer a key area of endemism
23	No longer a key area of endemism
24	No longer a key area of endemism
25	No longer a key area of endemism
26	No change
27	No longer a key area of endemism
28	No change
29	No longer a key area of endemism
30	No longer a key area of endemism
31	No longer a key area of endemism
32	No longer a key area of endemism
33	No longer a key area of endemism
34	No longer a key area of endemism
35	No longer a key area of endemism
36	No longer a key area of endemism
37	No longer a key area of endemism
38	No longer a key area of endemism
39	No longer a key area of endemism
40	No longer a key area of endemism
41	No longer a key area of endemism
42	No longer a key area of endemism
43	No change
44	No longer a key area of endemism
45	Super to Paleo
46	No change
47	No longer a key area of endemism
48	Mixed to Paleo
49	No longer a key area of endemism
50	No longer a key area of endemism
51	No longer a key area of endemism
52	Mixed to Paleo
53	No longer a key area of endemism
54	No longer a key area of endemism
55	Mixed to Paleo
56	No longer a key area of endemism
57	No change
58	No longer a key area of endemism
59	Super to Paleo
60	No longer a key area of endemism
61	No longer a key area of endemism
62	No longer a key area of endemism
63	No longer a key area of endemism
64	No longer a key area of endemism
65	No longer a key area of endemism
66	No longer a key area of endemism
67	Super to Paleo
68	No longer a key area of endemism
69	Mixed to Super
70	Paleo to Super
71	No longer a key area of endemism
72	Super to mixed
73	No longer a key area of endemism
74	No longer a key area of endemism
75	No longer a key area of endemism
76	No longer a key area of endemism
77	No longer a key area of endemism
78	No longer a key area of endemism
79	No longer a key area of endemism
80	No longer a key area of endemism
81	No longer a key area of endemism
82	No longer a key area of endemism
83	No longer a key area of endemism
84	No longer a key area of endemism
85	No longer a key area of endemism
86	No longer a key area of endemism
87	No longer a key area of endemism
88	No longer a key area of endemism
89	No longer a key area of endemism
90	No longer a key area of endemism
91	No longer a key area of endemism
92	No longer a key area of endemism
93	No longer a key area of endemism
94	No longer a key area of endemism
95	No longer a key area of endemism
96	No longer a key area of endemism
97	No longer a key area of endemism
98	No longer a key area of endemism
99	No longer a key area of endemism
100	No longer a key area of endemism
101	No longer a key area of endemism
102	No longer a key area of endemism
103	No longer a key area of endemism
104	No longer a key area of endemism
105	No longer a key area of endemism
106	No longer a key area of endemism
107	No longer a key area of endemism
108	No longer a key area of endemism
109	No change
110	No longer a key area of endemism
111	Super to mixed
112	Super to Paleo
113	No longer a key area of endemism
114	No longer a key area of endemism
115	No longer a key area of endemism
116	No longer a key area of endemism
117	No longer a key area of endemism
118	No longer a key area of endemism
119	No longer a key area of endemism
120	No longer a key area of endemism
121	No longer a key area of endemism
122	No longer a key area of endemism
123	No longer a key area of endemism
124	No longer a key area of endemism
125	Paleo to Super
126	No longer a key area of endemism
127	Super to Paleo
128	No longer a key area of endemism
129	Super to Paleo
130	No longer a key area of endemism
131	Mixed to Paleo
132	No longer a key area of endemism
133	Super to Paleo
134	No longer a key area of endemism
135	No longer a key area of endemism
136	No longer a key area of endemism
137	No longer a key area of endemism
138	No longer a key area of endemism
139	No longer a key area of endemism
140	No longer a key area of endemism
141	No longer a key area of endemism
142	No change
143	New key area of endemism
144	New key area of endemism
145	New key area of endemism
146	New key area of endemism
147	New key area of endemism
148	New key area of endemism
149	New key area of endemism
150	New key area of endemism
151	New key area of endemism
152	New key area of endemism
153	New key area of endemism
154	New key area of endemism
155	New key area of endemism
156	New key area of endemism
157	New key area of endemism
158	New key area of endemism
159	New key area of endemism
160	New key area of endemism
161	New key area of endemism
